# Supplementary material for: The Overexpression of NUC Promotes Development and Increases Resistance to Nitrogen Deficiency in Arabidopsis thaliana
Source: Int J Mol Sci. 2021 Oct 22;22(21):11413. doi: 10.3390/ijms222111413 (PMC8583770; doi:10.3390/ijms222111413)
Supplement: Supplementary file 1 [file ijms-22-11413-s001.zip]

Archive with 1 entries (1 files):
- ijms-1397591-supplementary.pdf
